# Supplementary material for: Dynamic patterns of expression for genes regulating cytokinin metabolism and signaling during rice inflorescence development
Source: PLoS One. 2017 Apr 18;12(4):e0176060. doi: 10.1371/journal.pone.0176060 (PMC5395194; doi:10.1371/journal.pone.0176060)
Supplement: S1 Table — (XLSX) [file pone.0176060.s003.xlsx]

## Sheet: raw data
S1 Table. Raw NanoString expression data for genes involved in cytokinin action
			Vegetative tissue samples (2h)												SAM and early panicle meristem samples
			Shoot Control			Shoot BA			Root Control			Root BA			ST0			ST1			ST2			ST3			ST4			ST5
			A	B	C	A	B	C	A	B	C	A	B	C	A	B	C	A	B	C	A	B	C	A	B	C	A	B	C	A	B	C
Gene Name	Annotation	Accession #	20110426_dartrice 101_dartrice s13-21 C101_01.RCC	20110426_dartrice 101_dartrice s13-21 C101_08.RCC	20110429_dartrice S34-42 C420_dartrice S34-S42 C420_08.RCC	20110426_dartrice 101_dartrice s13-21 C101_02.RCC	20110426_dartrice 101_dartrice s13-21 C101_09.RCC	20110429_dartrice S34-42 C420_dartrice S34-S42 C420_09.RCC	20110427_dartrice 524 2nd scan_dartrice s1-12 C524_06.RCC	20110428_dartrice S22-33 C522_dartrice S22-33 C522_06.RCC	20110429_dartrice S34-42 C420_dartrice S34-S42 C420_01.RCC	20110427_dartrice 524 2nd scan_dartrice s1-12 C524_07.RCC	20110428_dartrice S22-33 C522_dartrice S22-33 C522_07.RCC	20110429_dartrice S34-42 C420_dartrice S34-S42 C420_02.RCC	20160324_KIEB003 032416_0A_01.RCC	20160324_KIEB003 032416_0B_02.RCC	20160324_KIEB003 032416_0C_03.RCC	20160324_KIEB003 032416_1A_04.RCC	20160324_KIEB003 032416_1B_05.RCC	20160324_KIEB003 032416_1C_06.RCC	20160324_KIEB003 032416_2A_07.RCC	20160324_KIEB003 032416_2B_08.RCC	20160324_KIEB003 032416_2C_09.RCC	20160324_KIEB003 032416_3A_10.RCC	20160324_KIEB003 032416_3B_11.RCC	20160324_KIEB003 032416_3C_12.RCC	20160324_KIEB004 032416_4A_01.RCC	20160324_KIEB004 032416_4B_02.RCC	20160324_KIEB004 032416_4C_03.RCC	20160324_KIEB004 032416_5D_04.RCC	20160324_KIEB004 032416_5E_05.RCC	20160324_KIEB004 032416_5F_06.RCC
NEG_A	array control	ERCC_00096.1	6	7	13	7	7	7	12	15	10	11	14	5	34	17	17	20	31	31	36	42	32	41	28	21	22	24	40	26	25	29
NEG_B	array control	ERCC_00041.1	5	3	2	2	6	10	6	9	6	7	7	4	11	6	13	14	13	13	12	22	10	22	15	19	14	24	10	8	9	16
NEG_C	array control	ERCC_00019.1	1	3	2	5	1	7	3	10	1	7	4	1	5	6	2	6	6	10	8	4	1	17	7	13	6	10	10	5	8	3
NEG_D	array control	ERCC_00076.1	1	9	6	3	8	1	7	10	2	7	8	1	13	12	9	11	7	6	12	13	8	8	12	9	8	11	10	6	10	14
NEG_E	array control	ERCC_00098.1	3	5	12	12	7	10	11	12	13	15	13	11	37	25	20	26	40	21	38	36	27	47	34	35	32	38	22	27	33	33
NEG_F	array control	ERCC_00126.1	2	2	6	4	4	4	4	5	1	2	9	2	7	1	7	8	9	11	13	5	6	7	7	9	7	6	3	9	5	8
NEG_G	array control	ERCC_00144.1	3	3	4	9	3	4	9	13	2	4	1	2	12	12	15	21	12	10	24	9	21	11	17	12	20	14	19	16	11	12
NEG_H	array control	ERCC_00154.1	2	8	9	5	9	14	5	15	3	7	7	3	15	12	12	6	9	16	40	18	14	12	18	11	22	10	17	10	10	26
POS_A	array control	ERCC_00117.1	24513	24819	28471	28544	30193	28017	31510	44295	21213	27022	32631	25385	58183	54352	55540	50649	54126	52031	61969	59151	52980	59953	58558	56133	57892	63999	57038	61919	59437	62232
POS_B	array control	ERCC_00112.1	6327	6329	7122	7501	7940	6774	7811	10938	5237	6412	8091	6467	13851	12983	12719	11787	12699	12143	14735	13927	12291	14382	13729	13312	13361	14692	12910	14229	13613	14421
POS_C	array control	ERCC_00002.1	1439	1529	1777	1757	1902	1704	1799	2681	1313	1540	2052	1675	3458	3191	3232	2954	3302	3083	3604	3519	3091	3478	3373	3065	3351	3694	3140	3602	3448	3531
POS_D	array control	ERCC_00092.1	447	473	521	529	582	479	599	850	422	534	644	454	1082	1029	1048	997	996	939	1193	1130	1033	1209	1084	1079	999	1177	985	1137	1017	1145
POS_E	array control	ERCC_00035.1	58	86	92	103	76	100	86	135	62	73	77	63	168	161	161	151	142	133	201	139	141	187	154	145	164	204	148	167	170	195
POS_F	array control	ERCC_00034.1	56	32	50	62	60	46	57	99	35	49	64	40	109	97	106	117	122	110	142	140	97	127	124	108	129	145	131	111	128	121
Actin1	housekeeping gene	LOC_Os03g50885	7959	5413	5739	8278	6585	8411	10094	10468	6250	10740	14459	4549	22309	21525	25373	23308	28831	31937	30544	37619	19199	35399	24371	33377	45194	42223	37219	38404	35592	36171
Actin2	housekeeping gene	LOC_Os11g06390	1983	2583	2869	2057	2757	3796	2510	2611	3033	2720	3581	2048	13468	15762	16220	11341	12856	13876	14242	15969	11509	13554	13070	13274	15372	16542	15990	19676	19062	19033
Actin7	housekeeping gene	LOC_Os01g64630	6713	3661	3836	6767	3651	5057	7983	8804	4321	8668	8999	2790	850	1094	1260	766	892	1063	766	1050	592	893	702	1042	1300	1233	1341	2064	1737	1777
Ef1	housekeeping gene	LOC_Os03g08010	35702	19771	22980	38986	27251	34358	42976	45971	22267	48968	60007	19228	154204	150380	146427	131186	171066	190205	191079	215823	118782	221938	144541	195560	247215	234568	197782	185660	191432	199414
UBQ1	housekeeping gene	LOC_Os03g13170	2824	1640	1964	3171	2428	2889	3429	3534	1901	3941	4340	1676	14165	12162	11884	12187	14123	15412	18522	17936	10183	20172	13282	16409	22403	22046	18083	15899	16909	18224
IPT1	IPT genes	LOC_Os03g24440	5	8	11	5	9	7	9	23	11	4	17	6	24	19	16	18	27	17	33	37	24	27	19	22	33	30	14	16	26	27
IPT2	IPT genes	LOC_Os03g24240	6	6	11	12	8	9	9	12	5	15	14	11	26	29	21	24	21	19	17	27	18	26	18	24	23	26	18	25	22	24
IPT3	IPT genes	LOC_Os05g24660	6	6	10	13	9	8	8	15	5	29	29	5	36	28	20	45	27	21	35	36	23	35	37	32	32	33	22	35	26	26
IPT4	IPT genes	LOC_Os03g59570	46	6	7	36	9	11	57	69	5	42	60	3	45	51	27	51	45	36	63	56	33	38	38	44	42	52	38	36	41	54
IPT5	IPT genes	LOC_Os07g11050	5	2	2	7	5	4	10	14	3	5	4	1	10	21	11	16	15	10	11	10	6	12	14	13	11	8	8	7	3	14
IPT6	IPT genes	LOC_Os07g09220	12	1	3	6	5	7	11	21	11	10	12	5	266	350	253	263	274	248	334	243	155	236	174	130	92	144	89	82	116	124
IPT7	IPT genes	LOC_Os05g47840	31	15	13	111	18	20	32	30	7	107	125	17	120	138	112	103	124	95	122	132	103	137	144	101	96	93	78	45	53	61
IPT8	IPT genes	LOC_Os01g49390	21	5	9	6	6	8	22	18	5	20	25	4	26	33	46	32	30	28	26	28	17	24	21	12	19	23	10	30	21	26
IPT9	IPT genes	LOC_Os01g73760	176	184	187	172	251	277	185	202	218	255	347	163	2159	2353	2422	2005	2014	2130	2253	2258	1767	2145	2150	1921	1879	2299	2145	2395	2403	2607
IPT10	IPT genes	LOC_Os06g51350	19	52	60	32	84	78	36	39	56	28	51	49	296	308	212	296	256	233	338	259	179	294	236	176	217	256	243	257	246	236
CYP735A3	CK hydroxylases	LOC_Os08g33300	7	6	6	13	4	8	8	13	8	8	11	1	24	30	23	26	18	16	17	21	12	17	14	17	12	15	12	6	20	10
CYP735A4	CK hydroxylases	LOC_Os09g23820	48	21	16	23	16	25	59	74	13	25	37	14	61	56	21	52	26	36	41	36	29	39	27	18	35	37	30	42	25	26
LOG	LOG-like genes	LOC_Os01g40630	240	1992	2005	350	2511	3083	299	257	2183	457	582	2004	848	813	488	1383	1602	1253	2006	2188	1636	1587	2439	3601	2305	3335	3101	1677	1824	1481
LOGL1	LOG-like genes	LOC_Os01g51210	895	133	139	814	133	166	1069	1146	157	1152	1026	105	467	428	276	439	274	243	576	421	206	437	396	342	486	463	506	522	556	617
LOGL2	LOG-like genes	LOC_Os02g41770	4	10	9	6	3	8	8	19	5	5	13	2	163	211	132	120	145	120	176	120	63	111	105	43	48	59	49	29	61	70
LOGL3	LOG-like genes	LOC_Os03g01880	8	12	16	14	12	14	8	24	7	18	22	13	226	240	112	191	82	67	229	142	82	137	75	76	112	96	100	102	136	147
LOGL4	LOG-like genes	LOC_Os03g49050	8	5	7	7	10	8	3	11	2	15	11	3	230	326	201	243	235	197	266	247	84	200	178	120	67	117	93	79	100	118
LOGL5	LOG-like genes	LOC_Os03g64070	23	29	41	25	18	63	21	36	34	27	42	37	27	40	19	33	35	48	39	43	34	43	25	29	35	32	22	28	26	46
LOGL6	LOG-like genes	LOC_Os04g43840	18	22	18	65	29	36	37	31	27	95	145	25	1203	1459	1386	884	1050	1101	1109	994	675	914	1198	1012	1457	1545	1644	1586	1718	2020
LOGL7	LOG-like genes	LOC_Os05g46360	637	1376	1319	895	1215	1548	759	763	1493	1082	1216	848	2517	2834	2610	1986	2642	2838	2156	2650	1850	2264	1982	1509	1572	2087	1853	2240	1868	1891
LOGL8	LOG-like genes	LOC_Os05g51390	16	9	12	60	9	20	32	50	5	79	98	9	254	345	259	293	274	220	399	318	184	277	248	191	196	217	196	145	209	182
LOGL9	LOG-like genes	LOC_Os09g37540	14	112	148	99	110	147	22	23	136	135	148	83	80	113	43	42	24	10	73	32	78	38	75	45	86	116	128	236	260	326
LOGL10	LOG-like genes	LOC_Os10g33900	10	63	95	6	83	106	7	21	81	9	19	65	109	126	152	59	104	111	83	94	48	103	61	117	168	125	158	390	416	361
CKX1	CKX genes	LOC_Os01g09260	20	7	2	45	9	8	18	27	2	76	64	1	18	31	17	32	23	19	24	17	10	27	22	15	15	17	4	16	11	17
CKX2	CKX genes	LOC_Os01g10110	24	4	12	253	531	712	36	30	13	227	486	458	130	54	38	90	37	53	154	77	48	82	43	31	99	86	35	56	66	98
CKX3	CKX genes	LOC_Os10g34230	195	92	63	393	298	401	250	206	78	400	534	210	1409	1322	955	1014	1072	1214	1240	1221	560	1540	579	604	837	856	539	403	461	440
CKX4	CKX genes	LOC_Os01g71310	14	51	35	112	164	199	15	26	44	132	187	141	431	597	289	314	272	273	404	384	132	301	154	256	135	126	174	295	315	314
CKX5	CKX genes	LOC_Os01g56810	22	77	80	118	137	211	20	45	65	131	219	110	122	138	59	114	98	89	114	88	55	114	165	159	309	328	365	391	452	524
CKX6	CKX genes	LOC_Os02g12770	250	15	27	155	27	22	320	357	22	240	210	15	64	50	32	73	42	49	56	54	36	47	37	35	35	43	41	36	25	46
CKX7	CKX genes	LOC_Os02g12780	7	12	12	14	12	10	13	14	9	27	26	7	124	112	87	108	64	93	147	121	71	100	71	88	84	107	60	63	93	86
CKX8	CKX genes	LOC_Os04g44230	20	11	7	36	96	137	31	35	9	42	61	72	146	139	98	83	87	114	121	81	33	108	71	86	169	84	66	75	70	94
CKX9	CKX genes	LOC_Os05g31040	8	75	86	9	95	96	11	12	90	9	19	91	160	215	119	161	113	106	164	123	69	136	86	122	77	111	74	163	183	189
CKX10	CKX genes	LOC_Os06g37500	12	5	3	12	3	9	17	13	3	16	36	5	107	94	43	116	62	37	139	73	28	64	37	28	45	38	59	77	80	89
CKX11	CKX genes	LOC_Os08g35860	625	261	258	1488	313	339	637	743	254	1886	1916	176	2701	3326	3436	4328	3633	4372	6311	5810	3144	7165	6646	7549	7165	7804	5767	1959	1967	1715
CRL4	CK receptors	LOC_Os12g26940	208	136	133	328	149	167	250	294	147	351	467	126	289	233	136	272	172	137	301	216	75	253	112	49	99	76	121	87	128	130
HK3	CK receptors	LOC_Os01g69920	907	386	449	460	305	486	964	1058	457	640	735	227	1926	2574	2424	1748	1820	1801	2373	2283	1817	2141	2166	2195	2012	2303	2520	2959	3137	3207
HK4	CK receptors	LOC_Os03g50860	512	308	292	1596	420	608	610	726	287	2091	2580	353	1876	1774	1860	1754	2016	2021	2336	2338	1419	2409	1770	2013	2684	2719	2448	3166	3036	2864
HK5	CK receptors	LOC_Os10g21810	632	513	534	417	441	584	699	711	489	566	762	329	2283	3350	3892	2673	3041	3506	3328	4156	2965	3015	3332	4081	3241	4043	3704	5047	5140	4847
HK6	CK receptors	LOC_Os02g50480	244	253	266	283	440	596	320	346	248	382	506	306	2335	2827	2631	3594	3901	3849	4391	5227	3274	3526	3441	3632	3651	4188	3441	3929	3497	3525
AHP1	Phosphotransfer proteins	LOC_Os08g44350	348	185	208	330	208	257	454	373	205	422	506	124	2501	2554	2805	2337	2801	2951	3266	3467	2516	3026	3066	3087	3636	3999	3692	3630	3236	3282
AHP2	Phosphotransfer proteins	LOC_Os09g39400	1090	1036	1042	1356	1098	1348	1319	1493	1096	1803	2344	783	5354	6783	7228	5064	5477	6148	6161	7730	5417	5628	6055	6182	6222	7376	6564	7375	7416	7717
PHP1	Phosphotransfer proteins	LOC_Os01g54050	88	304	342	90	240	307	104	100	325	129	197	172	1113	1338	1123	1080	1028	1017	1279	1420	899	1071	1145	988	952	1095	1064	995	1075	1099
PHP2	Phosphotransfer proteins	LOC_Os05g09410	12	127	110	13	65	67	8	12	142	13	26	42	357	452	352	270	306	286	371	362	246	284	270	243	203	271	251	214	263	273
PHP3	Phosphotransfer proteins	LOC_Os05g44570	38	133	138	30	72	95	33	41	137	52	63	45	263	270	273	260	266	220	300	315	268	269	285	307	265	327	354	429	421	392
RR1	Type-A RRs	LOC_Os04g36070	44	163	191	338	2087	2638	31	83	170	498	708	1504	1404	711	777	959	800	888	1365	939	450	1841	901	893	1782	1401	996	1118	1051	1010
RR2	Type-A RRs	LOC_Os02g35180	392	192	198	2978	1308	1496	526	584	216	3651	4424	1064	2427	1988	2147	1551	2246	2508	1744	2091	927	2234	1010	968	1409	1389	939	801	737	687
RR3	Type-A RRs	LOC_Os02g58350	110	7	10	213	8	16	146	147	16	259	368	7	218	232	255	239	181	162	304	281	238	253	360	282	231	369	354	255	226	297
RR4	Type-A RRs	LOC_Os01g72330	494	481	422	3425	1714	2305	639	762	492	4147	5258	1243	843	659	419	826	905	853	1006	1017	523	1098	642	833	1018	1054	716	660	640	617
RR5	Type-A RRs	LOC_Os04g44280	5	7	10	7	27	24	9	11	4	13	24	19	198	58	50	111	68	83	146	109	55	124	70	51	100	97	71	63	79	85
RR6	Type-A RRs	LOC_Os04g57720	151	197	178	2454	1600	2159	218	227	196	3097	3701	1098	425	236	96	589	409	323	877	617	492	880	824	751	828	912	545	364	394	310
RR7	Type-A RRs	LOC_Os07g26720	11	11	4	45	21	37	13	30	6	74	115	12	40	54	30	67	42	33	101	63	44	88	59	47	72	57	59	23	23	33
RR9	Type-A RRs	LOC_Os11g04720	513	847	798	12670	7827	10290	767	868	946	17045	18544	5600	894	386	423	361	489	562	547	384	258	802	184	163	573	382	210	268	317	280
RR11	Type-A RRs	LOC_Os02g42060	4	22	14	16	57	62	13	20	25	14	28	45	531	619	294	709	881	852	1257	1139	859	1228	1084	1583	1477	1558	1104	1180	1328	1562
RR13	Type-A RRs	LOC_Os08g26990	7	8	2	6	4	5	9	18	4	6	17	5	409	500	477	422	437	445	497	470	326	442	429	292	230	334	264	204	293	305
RR21	Type-B RRs	LOC_Os03g12350	452	238	296	400	292	405	490	536	324	555	698	231	1076	1216	1186	987	875	974	1149	1186	844	1077	966	917	1100	1175	1109	1074	1077	1194
RR22	Type-B RRs	LOC_Os06g08440	306	217	241	215	306	316	323	387	221	289	306	176	1816	1767	1536	2222	1894	1778	3346	2725	2060	3341	3295	3366	3622	4201	3478	2336	2261	2195
RR23	Type-B RRs	LOC_Os02g55320	619	264	260	837	293	430	784	845	277	1057	1311	309	2009	2803	2563	2076	1783	2018	2425	2718	2108	2026	2212	2233	2235	2488	2364	2637	2643	2736
RR24	Type-B RRs	LOC_Os02g08500	581	244	247	1045	312	444	722	779	257	1302	1545	270	1998	2808	2458	1696	1441	1618	1977	2026	1874	1795	2319	2776	2345	3028	3156	3765	3643	3787
RR25	Type-B RRs	LOC_Os06g43910	9	8	6	2	10	9	9	16	4	7	12	4	345	263	208	271	165	165	331	179	94	212	128	76	110	73	78	68	114	99
RR26	Type-B RRs	LOC_Os01g67770	209	169	194	141	176	209	247	257	178	206	309	141	753	764	662	712	616	584	792	672	572	719	702	604	772	857	895	816	804	858
RR27	Type-B RRs	LOC_Os05g32880	10	5	7	12	11	10	11	15	5	18	14	1	385	357	256	365	309	226	463	305	152	319	218	136	170	144	175	148	225	212
RR28	Type-B RRs	LOC_Os04g28160	4	6	2	8	7	5	6	10	5	11	12	8	86	78	49	55	67	57	91	75	66	81	79	42	43	59	50	36	51	55
RR29	Type-B RRs	LOC_Os04g28130	8	20	17	11	14	8	9	31	4	14	28	3	196	79	46	161	54	46	209	84	47	192	57	44	131	57	144	90	111	131
RR30	Type-B RRs	LOC_Os10g32600	2	3	1	5	3	3	2	15	3	3	12	4	441	425	214	402	315	173	497	390	80	357	178	92	167	89	208	140	210	173
RR31	Type-B RRs	LOC_Os08g35650	6	11	9	9	11	8	4	25	1	5	16	9	72	60	28	79	41	25	55	61	28	51	31	27	42	31	22	22	34	42
RR32	Type-B RRs	LOC_Os08g17760	3	5	3	2	3	3	7	10	3	4	9	1	25	21	11	18	7	7	42	25	12	36	13	11	12	14	23	24	13	15
RR33	Type-B RRs	LOC_Os08g35670	10	3	7	7	6	6	13	17	12	13	14	10	127	95	41	140	57	69	131	86	48	91	51	47	62	47	35	51	50	42
NanoString data from vegetative tissues (root and shoot) from Tsai et al. 2012, 2-hr cytokinin (BA) or vehicle control treatment
NanoString data from panicle tissue, this study
Three biological replicates (A, B, and C) are present for each treatment condition
