# Supplementary material for: Dynamic patterns of expression for genes regulating cytokinin metabolism and signaling during rice inflorescence development
Source: PLoS One. 2017 Apr 18;12(4):e0176060. doi: 10.1371/journal.pone.0176060 (PMC5395194; doi:10.1371/journal.pone.0176060)
Supplement: S2 Table — (XLSX) [file pone.0176060.s004.xlsx]

## Sheet: Panicle Ncounts
S2 Table. Normalized nCounts for gene expression during stages ST0-ST5 of early panicle development (LOG2 transformed).
Gene Name	Annotation	Accession #	ST0	SE of ST0	ST1	SE of ST1	ST2	SE of ST2	ST3	SE of ST3	ST4	SE of ST4	ST5	SE of ST5	Mean	SD	Median	Q1	Q3	min	max
OsIPT1	IPT genes	LOC_Os03g24440	3.34	0.305341	2.99	0.591805	4.22	0.190351	2.86667	0.280852	2.51	1.25742	2.96667	0.511935	3.14833	0.588334	2.975	2.8925	3.2525	2.51	4.22
OsIPT2	IPT genes	LOC_Os03g24240	4.03667	0.291681	3.27333	0.416026	2.41333	1.1717	2.79667	0.423688	2.71333	0.320017	3.18667	0.140989	3.07167	0.56926	2.995	2.7325	3.25	2.42	4.04
OsIPT3	IPT genes	LOC_Os05g24660	4.25333	0.399347	4.16667	0.71966	4.22667	0.0933333	4.36333	0.228352	3.56	0.295691	3.69333	0.294184	4.045	0.33429	4.2	3.81	4.245	3.56	4.37
OsIPT4	IPT genes	LOC_Os03g59570	5.04333	0.421202	5.15333	0.341435	5.31	0.108167	4.71333	0.176667	4.60667	0.151694	4.64	0.19975	4.91	0.29577	4.875	4.6575	5.1225	4.61	5.31
OsIPT5	IPT genes	LOC_Os07g11050	1.43333	1.2191	1.27	0.68486	0.24	0.205994	0.12	0.12	0	0	0	0	0.511667	0.661466	0.18	0.03	1.0125	0	1.44
OsIPT6	IPT genes	LOC_Os07g09220	8.32667	0.166966	8.17333	0.148361	7.96667	0.205129	7.41667	0.278468	6.23333	0.235891	6.23667	0.208513	7.39167	0.948355	7.69	6.5325	8.12	6.23	8.33
OsIPT7	IPT genes	LOC_Os05g47840	7.02667	0.121289	6.77	0.195192	6.89333	0.148361	6.88333	0.269341	5.94	0.0556776	5.02667	0.143333	6.425	0.787242	6.83	6.1475	6.89	5.03	7.03
OsIPT8	IPT genes	LOC_Os01g49390	4.69	0.408207	4.32333	0.239884	3.29667	0.256407	1.93333	0.967098	1.58	0.821462	3.37333	0.281089	3.19833	1.24504	3.335	2.2725	4.0825	1.58	4.69
OsIPT9	IPT genes	LOC_Os01g73760	11.3833	0.0202759	11.2067	0.099387	11.2067	0.127061	11.1033	0.160451	10.7433	0.112002	10.9567	0.0405518	11.1017	0.226929	11.155	10.995	11.21	10.74	11.39
OsIPT10	IPT genes	LOC_Os06g51350	8.22667	0.213411	8.16667	0.229807	8.08	0.170978	7.84667	0.254973	7.52667	0.104775	7.56667	0.0437163	7.90333	0.306311	7.965	7.6325	8.1475	7.53	8.23
CYP735A3	CK hydroxylases	LOC_Os08g33300	4.05667	0.305632	2.78667	0.784991	1.40667	0.756799	0.563333	0.397171	0	0	0.933333	0.933333	1.625	1.52143	1.165	0.66	2.4425	0	4.06
CYP735A4	CK hydroxylases	LOC_Os09g23820	5.08333	0.741807	4.74	0.540494	4.57	0.164418	3.4	0.80206	4.03667	0.0811035	3.78	0.424774	4.27	0.637683	4.305	3.845	4.6975	3.4	5.09
LOG	LOG-like genes	LOC_Os01g40630	3.37	0.690869	3.62333	0.630379	1.47667	0.473474	2.16667	1.08432	0.323333	0.323333	1.05	0.567891	10.7167	0.635662	10.88	10.45	11.175	9.64	11.32
LOGL1	LOG-like genes	LOC_Os01g51210	5.94667	0.643437	5.62	0.577264	6.29333	0.428576	5.06333	0.556816	5.39	0.56359	5.57333	0.265978	8.64667	0.132615	8.655	8.6125	8.7275	8.42	8.8
LOGL2	LOG-like genes	LOC_Os02g41770	10.45	0.213854	10.2967	0.05696	10.06	0.168622	9.73667	0.39074	9.19667	0.174197	8.41667	0.072188	6.205	1.0956	6.415	5.235	6.9875	4.89	7.49
LOGL3	LOG-like genes	LOC_Os03g01880	8.89667	0.338099	8.31	0.19	8.21	0.3245	7.82667	0.179382	6.73333	0.204641	7.9	0.043589	6.75333	0.546211	6.6	6.395	7.03	6.18	7.64
LOGL4	LOG-like genes	LOC_Os03g49050	6.68333	0.464913	6.66	0.244336	6.28	0.180831	7.10333	0.305523	8.03667	0.121701	8.47667	0.128106	7.15667	0.915525	7.415	6.4075	7.8375	5.96	8.1
LOGL5	LOG-like genes	LOC_Os03g64070	5.38	0.402161	5.54	0.416693	5.26333	0.0463081	4.68	0.160416	4.39667	0.175721	4.15333	0.357973	4.25333	0.484837	4.13	4.0175	4.625	3.61	4.88
LOGL6	LOG-like genes	LOC_Os04g43840	6.8	0.19975	6.41	0.339559	6.74667	0.161898	6.23	0.0458258	5.79	0.245425	5.76667	0.209152	10.2717	0.230253	10.235	10.11	10.4275	10	10.6
LOGL7	LOG-like genes	LOC_Os05g46360	7.06667	0.234473	6.55667	0.0825295	5.94333	0.456155	6.26	0.0950438	6.09	0.426654	5.75667	0.123333	11.0833	0.433759	11.125	10.73	11.4225	10.54	11.59
LOGL8	LOG-like genes	LOC_Os05g51390	7.43667	0.292366	7.01667	0.330975	6.80333	0.225191	6.69667	0.096148	5.88333	0.200859	7.06667	0.0735603	7.83	0.537848	8.025	7.43	8.2525	7.06	8.31
LOGL9	LOG-like genes	LOC_Os09g37540	6.22333	0.519273	5.85	0.733508	5.84	0.631295	4.69333	0.506272	4.72667	0.320017	5.81333	0.0578312	5.64667	1.55134	5.84	5.275	6.2475	3.02	7.71
LOGL10	LOG-like genes	LOC_Os10g33900	11.83	0.0754983	12.21	0.158219	12.4367	0.129915	12.89	0.0953939	12.4567	0.0895048	10.56	0.072111	6.82167	0.789441	6.615	6.3425	7.015	6.05	8.25
OsCKX1	CKX genes	LOC_Os01g09260	7.85	0.378726	7.64667	0.433487	7.46667	0.445359	6.63	0.799521	6.08667	0.271682	6.35	0.215484	2.00333	1.30828	1.825	1.1575	3.07	0.32	3.63
OsCKX2	CKX genes	LOC_Os01g10110	11.3733	0.103976	11.01	0.106927	11.25	0.133167	11.1667	0.135442	10.8567	0.138604	11.29	0.0450925	5.64833	0.429205	5.6	5.4375	5.8675	5.06	6.29
OsCKX3	CKX genes	LOC_Os10g34230	11.0533	0.0484195	11.1167	0.0656591	11.1333	0.0617342	11.0867	0.0584047	11.06	0.0173205	11.25	0.0450925	9.695	0.767066	9.9	9.335	10.24	8.42	10.45
OsCKX4	CKX genes	LOC_Os01g71310	11.81	0.194251	11.7867	0.0202759	11.9433	0.12252	11.8433	0.182787	11.5433	0.116667	11.98	0.0378594	7.98	0.721055	8.055	7.8475	8.285	6.73	8.9
OsCKX5	CKX genes	LOC_Os01g56810	11.5533	0.0688799	12.0967	0.0926163	12.2333	0.0448454	11.88	0.119304	11.5833	0.0674125	11.5233	0.0448454	7.20667	0.867425	6.89	6.665	7.805	6.28	8.48
OsCKX6	CKX genes	LOC_Os02g12770	11.5667	0.0145297	11.6	0.03	11.7633	0.0959745	11.6733	0.136423	11.5933	0.0617342	11.4133	0.0437163	4.9	0.572818	4.97	4.4625	5.35	4.15	5.54
OsCKX7	CKX genes	LOC_Os02g12780	12.86	0.0950438	12.6533	0.0484195	12.8267	0.116094	12.63	0.157162	12.4233	0.0874325	12.5667	0.024037	6.29167	0.449463	6.32	5.9	6.665	5.77	6.8
OsCKX8	CKX genes	LOC_Os04g44230	10.42	0.0964365	10.22	0.149332	10.38	0.0378594	10.1367	0.187023	9.71333	0.0952774	9.72333	0.0517472	6.27833	0.471017	6.175	5.9775	6.485	5.76	7.06
OsCKX9	CKX genes	LOC_Os05g31040	8.76333	0.135442	8.31667	0.100388	8.45333	0.0766667	8.06333	0.154524	7.53667	0.163435	7.58	0.12	6.81833	0.526362	6.91	6.725	7.0575	5.88	7.44
OsCKX10	CKX genes	LOC_Os06g37500	8.23	0.0251661	8.09667	0.199694	8.32	0.173494	8.18333	0.153225	7.94	0.17673	8.34667	0.0491031	5.525	0.648714	5.83	5.0025	5.8475	4.69	6.22
OsCKX11	CKX genes	LOC_Os08g35860	9.64	0.296704	10.66	0.18037	11.1	0.112398	11.3233	0.390953	11.2	0.195192	10.3767	0.10105	12.065	0.814684	12.325	11.925	12.455	10.56	12.89
OsCRL4	CK receptors	LOC_Os12g26940	8.75	0.279344	8.42	0.392471	8.66	0.276225	8.65	0.167432	8.59333	0.0841295	8.80333	0.0726483	7.005	0.74452	7.05	6.42	7.605	6.08	7.85
OsHK3	CK receptors	LOC_Os01g69920	7.49333	0.233975	7.06333	0.151914	6.77333	0.30013	6.06333	0.620922	4.96	0.121655	4.89333	0.532989	11.1583	0.190622	11.21	11.05	11.28	10.86	11.37
OsHK4	CK receptors	LOC_Os03g50860	7.64	0.410366	6.66667	0.649932	7.15333	0.313546	6.35333	0.260278	6.18333	0.0768838	6.53667	0.178916	11.1167	0.0725718	11.105	11.0675	11.1275	11.05	11.25
OsHK5	CK receptors	LOC_Os10g21810	8.1	0.238607	7.94	0.214554	7.53	0.350856	7.29333	0.296329	5.95667	0.295879	6.11	0.183394	11.8167	0.154747	11.825	11.795	11.915	11.54	11.98
OsHK6	CK receptors	LOC_Os02g50480	4.18667	0.553363	4.87667	0.144261	4.77	0.246644	4.06667	0.301183	3.61	0.327414	4.00333	0.341874	11.81	0.306594	11.73	11.5575	12.045	11.52	12.23
OsAHP1	Phosphotransfer proteins	LOC_Os08g44350	10.6	0.0680686	10.1733	0.031798	9.99667	0.105251	10.0933	0.247409	10.3	0.0964365	10.47	0.103923	11.6	0.116276	11.595	11.575	11.6525	11.41	11.76
OsAHP2	Phosphotransfer proteins	LOC_Os09g39400	11.5867	0.0578312	11.4733	0.0440959	11.2833	0.111405	10.9733	0.223632	10.54	0.140475	10.65	0.0754983	12.66	0.164682	12.64	12.585	12.785	12.42	12.86
OsPHP1	Phosphotransfer proteins	LOC_Os01g54050	8.30667	0.159304	8.17	0.249065	8.28	0.180093	7.88667	0.222436	7.28	0.0602771	7.05667	0.176478	10.0983	0.314097	10.18	9.825	10.34	9.71	10.42
OsPHP2	Phosphotransfer proteins	LOC_Os05g09410	6.15333	0.510892	3.01667	1.57222	5.53	0.789958	5.19	0.565361	6.27667	0.245244	7.71667	0.139204	8.11833	0.48787	8.19	7.7	8.4175	7.54	8.76
OsPHP3	Phosphotransfer proteins	LOC_Os05g44570	7.08333	0.12441	6.44333	0.227327	6.04667	0.0845248	6.31333	0.229807	6.79333	0.162925	8.25	0.0781025	8.18333	0.150555	8.205	8.1125	8.2975	7.94	8.34
OsRR1	Type-A RRs	LOC_Os04g36070	10.0467	0.341971	9.97667	0.176667	9.87	0.310698	10.23	0.285715	10.1033	0.19936	9.72667	0.0448454	9.995	0.177511	10.015	9.8975	10.095	9.73	10.23
OsRR2	Type-A RRs	LOC_Os02g35180	11.3033	0.108679	11.2167	0.0933333	10.7333	0.12252	10.4233	0.335973	9.96	0.145029	9.20333	0.0648931	10.4717	0.79931	10.575	10.075	11.0975	9.2	11.3
OsRR3	Type-A RRs	LOC_Os02g58350	8.02333	0.034801	7.69667	0.303003	8.21	0.161967	8.22667	0.290765	7.93	0.261024	7.63333	0.105251	7.95333	0.251449	7.975	7.7575	8.1625	7.63	8.23
OsRR4	Type-A RRs	LOC_Os01g72330	9.45667	0.339624	9.94333	0.108372	9.83333	0.106823	9.78333	0.11348	9.53333	0.134205	8.98667	0.0333333	9.58833	0.345451	9.655	9.4775	9.8175	8.99	9.94
OsRR5	Type-A RRs	LOC_Os04g44280	6.38	0.723809	6.39667	0.340653	6.54	0.274044	6.00333	0.43552	5.93333	0.131951	5.66667	0.148586	6.155	0.336378	6.195	5.95	6.395	5.67	6.54
OsRR6	Type-A RRs	LOC_Os04g57720	7.86667	0.699532	8.91	0.384318	9.49333	0.210502	9.74333	0.144952	9.23	0.18735	8.11333	0.121974	8.89333	0.75688	9.07	8.31	9.425	7.87	9.75
OsRR7	Type-A RRs	LOC_Os07g26720	5.07333	0.367982	5.20333	0.550283	5.87667	0.281089	5.64667	0.318032	5.31	0.121655	3.46667	0.226667	5.09667	0.851203	5.255	5.1025	5.565	3.47	5.88
OsRR9	Type-A RRs	LOC_Os11g04720	9.23	0.420159	9.03	0.070946	8.70333	0.216974	8.17667	0.704139	8.14	0.39128	7.8	0.0916515	8.51333	0.561201	8.44	8.15	8.9475	7.8	9.23
OsRR11	Type-A RRs	LOC_Os02g42060	9.02333	0.37033	9.85667	0.0600925	10.2433	0.121974	10.4067	0.130427	10.1167	0.112891	10.0767	0.121427	9.95667	0.489026	10.1	9.915	10.21	9.03	10.41
OsRR13	Type-A RRs	LOC_Os08g26990	9.03	0.0757188	8.93667	0.0990511	8.87	0.090185	8.61333	0.272356	7.73	0.172143	7.66333	0.201687	8.475	0.616693	8.74	7.95	8.9225	7.67	9.03
OsRR21	Type-B RRs	LOC_Os03g12350	10.38	0.04	10.0767	0.146667	10.2033	0.0866667	10.02	0.128582	9.84	0.051316	9.80333	0.0466667	10.055	0.220341	10.05	9.885	10.1775	9.8	10.38
OsRR22	Type-B RRs	LOC_Os06g08440	10.9433	0.114649	11.14	0.217332	11.56	0.153948	11.7933	0.125477	11.5867	0.0726483	10.8333	0.0266667	11.31	0.394259	11.35	10.99	11.5825	10.83	11.8
OsRR23	Type-B RRs	LOC_Os02g55320	11.4633	0.124141	11.1367	0.156773	11.4167	0.132455	11.16	0.162891	10.9133	0.0731057	11.0733	0.0218581	11.1933	0.210681	11.15	11.0875	11.355	10.91	11.46
OsRR24	Type-B RRs	LOC_Os02g08500	11.44	0.128582	10.83	0.165025	11.1167	0.203415	11.23	0.251661	11.17	0.173877	11.5567	0.00666667	11.225	0.25634	11.2	11.1325	11.3875	10.83	11.56
OsRR25	Type-B RRs	LOC_Os06g43910	8.21667	0.256926	7.72	0.372872	7.54333	0.412001	6.89	0.481352	5.87333	0.200361	6	0.266521	7.04	0.956849	7.215	6.2225	7.675	5.87	8.22
OsRR26	Type-B RRs	LOC_Os01g67770	9.7	0.105357	9.49667	0.208513	9.55667	0.171302	9.46333	0.171399	9.40667	0.109747	9.36667	0.0233333	9.49833	0.120734	9.48	9.4225	9.545	9.36	9.7
OsRR27	Type-B RRs	LOC_Os05g32880	8.52667	0.222586	8.35333	0.332482	8.23667	0.324157	7.71	0.392088	6.93	0.13	7.18333	0.211765	7.82333	0.659566	7.975	7.3125	8.3225	6.93	8.53
OsRR28	Type-B RRs	LOC_Os04g28160	6.08333	0.328498	5.76333	0.144029	6.16	0.194679	5.69667	0.469267	4.89667	0.197512	4.79333	0.241684	5.565	0.586234	5.73	5.1	6	4.79	6.16
OsRR29	Type-B RRs	LOC_Os04g28130	6.49333	0.721441	6.09	0.797642	6.49333	0.574756	6.01333	0.732719	6.15333	0.540134	6.29333	0.170717	6.255	0.205305	6.225	6.105	6.4425	6.01	6.49
OsRR30	Type-B RRs	LOC_Os10g32600	8.59333	0.387743	8.27	0.4993	8.05	0.660101	7.44333	0.609435	6.74333	0.446629	7.01333	0.196412	7.68333	0.735273	7.745	7.1175	8.215	6.74	8.59
OsRR31	Type-B RRs	LOC_Os08g35650	5.46	0.579511	5.03667	0.843037	5.15	0.183394	4.35	0.40129	3.71667	0.430129	3.93333	0.41898	4.60833	0.706977	4.69	4.0425	5.12	3.72	5.46
OsRR32	Type-B RRs	LOC_Os08g17760	2.60333	1.23183	1.06	0.96111	3.12	0.903899	1.52667	1.35067	1.04	1.04	1.19333	1.08519	1.75833	0.889751	1.36	1.0925	2.34	1.04	3.12
OsRR33	Type-B RRs	LOC_Os08g35670	6.29	0.609016	6.30667	0.569044	6.26667	0.309318	5.57	0.323934	4.73667	0.280614	4.82	0.17	5.66667	0.7418	5.92	5.0075	6.285	4.74	6.31
Normalized values are based on 3 biological replicates. SE=standard error.
