# Supplementary material for: Dynamic patterns of expression for genes regulating cytokinin metabolism and signaling during rice inflorescence development
Source: PLoS One. 2017 Apr 18;12(4):e0176060. doi: 10.1371/journal.pone.0176060 (PMC5395194; doi:10.1371/journal.pone.0176060)
Supplement: S3 Table — (XLSX) [file pone.0176060.s005.xlsx]

## Sheet: Sheet1
S3 Table. Comparison of gene expression between panicles, shoots, and roots based on NanoString analysis
Gene Name	Mean values					SE
	Panicles	Shoots Control	Shoots BA	Roots Control	Roots BA	Panicles	Shoots Control	Shoots BA	Roots Control	Roots BA
CYP735A3	4.42667	5.36	7.00667	5.98333	3.66667	1.21166	1.89774	3.80313	2.95768	1.0157
CYP735A4	17.1622	54.1567	31.2733	67.5967	33.34	2.74342	18.2738	2.58158	22.0463	3.37503
IPT1	7.83667	9.77333	4.70333	13.9667	8.33	0.966961	2.59371	2.61248	4.96052	3.49352
IPT2	7.21944	8.53667	8.74667	3.57333	16.1267	0.882385	2.83142	2.03257	0.740863	5.49177
IPT3	13.2111	7.69	9.53667	4.54667	22.3433	1.51157	2.02268	3.00545	1.20378	7.55611
IPT4	22.9656	31.11	25.43	57.53	39.5167	1.79014	26.8908	15.7004	26.5817	18.5384
IPT5	1.74944	3.48	2.54333	4.4	1.96	0.547036	0.799396	0.502206	0.990572	0.643739
IPT6	145.669	8.02333	2.17333	14.02	6.45333	18.7575	5.33899	0.166767	3.5486	0.738249
IPT7	70.1394	34.9333	83.7733	26.3833	110.997	7.18649	10.8474	55.5084	9.09252	32.3
IPT8	9.54167	15.9967	2.97667	13.4567	15.3567	1.73687	10.2643	0.667092	5.92155	5.59892
IPT9	1618.64	435.487	455.793	365.047	428.227	67.4297	50.624	78.4602	79.4826	47.9473
IPT10	179.942	101.777	121.28	72.8433	78.17	11.8621	34.7401	39.21	28.0639	36.5525
LOG	1348.46	3718.8	3998.2	2050.25	2607.3	139.046	1635.71	1684.31	1633.11	1938.86
LOGL1	299.991	813.393	691.313	1256.19	1066.37	17.6699	462.204	398.095	440.524	387.33
LOGL2	69.8561	9.31667	2.77333	6.55333	4.22333	10.9247	3.68542	0.702717	3.10747	1.9537
LOGL3	89.6906	19.72	16.07	10.6833	22.9167	12.3109	4.65096	0.589435	5.15131	5.30621
LOGL4	124.307	5.87	6.63333	1.84333	7.02	16.6882	2.53782	2.81459	0.299462	2.68777
LOGL5	15.2756	66.62	56.8	45.5267	61.14	1.60731	14.5219	23.1242	15.4998	25.3309
LOGL6	914.509	37.3233	73.69	45.79	121.873	42.0049	6.2564	18.2444	8.05087	27.1993
LOGL7	1645.71	2815.59	2407.8	1986.28	1911.22	113.014	805.57	385.922	823.717	414.89
LOGL8	177.297	18.7	45.53	34.7867	78.1633	15.7117	4.02464	28.0918	16.0561	28.8823
LOGL9	59.5772	229.513	223.827	122.45	204.88	11.953	104.782	25.6986	100.795	28.0301
LOGL10	95.7606	135.91	121.387	69.0467	73.5767	14.5464	63.0958	59.7761	60.558	64.2737
CKX1	5.08722	14.7367	29.15	15.15	57.4	1.3443	9.86692	22.1776	6.61409	28.5023
CKX2	42.96	20.4833	983.103	33.3733	788.943	6.27402	11.4934	263.917	6.91442	351.196
CKX3	681.31	256.22	701.96	287.62	623.113	75.4975	66.2373	9.73259	58.9293	31.0069
CKX4	207.464	76.4367	304.823	45.4667	281.66	25.2605	31.5353	54.5402	27.2333	83.9227
CKX5	128.622	144.2	294.737	74.7067	260.473	18.7865	53.2206	46.9712	39.07	48.8241
CKX6	24.2267	188.89	118.923	354.813	206.483	2.95093	146.742	78.6378	154.555	87.374
CKX7	60.5	15.69	13.6733	9.94	22.3467	5.15106	3.65463	2.97046	2.6567	4.50396
CKX8	61.1811	18.95	168.36	29.9867	113.713	6.08397	8.77654	56.173	7.86994	55.6154
CKX9	88.415	138.307	126.49	73.7233	101.657	8.40633	63.7127	61.2359	69.069	92.3272
CKX10	41.1161	8.02333	6.99333	7.60333	18.91	6.55716	5.33899	3.03867	4.58123	8.50121
CKX11	3489.92	859.477	1347.67	904.55	1850.01	348.097	177.979	690.463	149.261	655.163
CRL4	113.95	365.333	406.427	387.823	482.16	17.0157	22.3828	94.621	21.7688	44.403
HK3	1681.93	1321.85	799.347	1400.42	836.69	65.8893	220.012	50.7961	147.673	55.967
HK4	1616.91	859.207	1657.93	908.577	2404.5	26.9759	76.4855	634.652	113.421	635.169
HK5	2654.81	1334.99	937.173	1112.33	922.197	98.6404	61.3691	90.1111	38.5731	73.628
HK6	2666	611.47	861.45	533.013	707.003	137.946	71.5824	175.732	32.1307	138.977
AHP1	2268.18	565.81	507.307	582.46	529.583	60.2169	53.5085	45.5122	65.6011	68.2279
AHP2	4748.42	2554.81	2479.87	2325.66	2636.76	165.417	233.834	38.7016	174.962	83.0872
PHP1	816.722	622.59	414.957	358.053	317.7	44.2863	227.979	129.427	213.519	116.464
PHP2	213.227	210.21	88.3033	114.41	53.4433	16.8862	98.5967	37.8947	112.12	37.2151
PHP3	214.342	256.423	120.92	138.107	90.1367	8.54526	93.8837	37.5764	94.1774	23.5127
RR1	768.456	333.423	3395.47	184.927	2137.19	54.328	126.376	1392.07	112.823	1364.34
RR2	1172.04	592.5	3725.62	735.253	4655.98	131.235	83.8606	876.678	108.627	608.677
RR3	186.495	76.12	136.14	152.64	270.03	12.295	66.6904	123.125	60.8166	129.61
RR4	579.736	1120.54	4798.93	1108.61	5419.91	35.3043	117.11	746.214	55.4812	707.283
RR5	57.8317	7.98333	29.4033	2.66333	27.8033	7.8027	1.87325	14.0573	0.744543	12.9992
RR6	398.674	423.9	4027.9	377.147	4138.66	45.3847	74.0209	241.817	46.6896	294.764
RR7	29.4667	12.6667	55.82	15.52	85.7967	3.74766	5.09485	10.2587	6.90552	29.3956
RR9/10	303.258	1795.86	19988.9	1598.49	21609.1	39.5486	414.978	1651.94	351.246	1856.66
RR11	759.015	24.8567	80.94	25.9533	57.96	51.2508	13.5716	31.0154	13.7263	39.8318
RR8/12/13	280.223	7.24667	1.99	5.88	7.25	24.7101	2.38128	0.170392	2.67567	3.27657
RR21	783.168	757.683	703.99	779.947	785.523	32.2722	62.8325	17.8761	6.74604	25.6271
RR22	1916.56	596.627	548.173	533.203	442.183	129.133	2.95892	91.111	18.4507	61.2421
RR23	1729.66	860.103	987.597	1052.12	1354.99	78.119	172.028	272.365	192.224	181.849
RR24	1784.12	805.6	1138.22	969.99	1523.66	95.244	161.483	387.585	175.543	328.768
RR25	120.216	8.54333	6.68	4.87667	4.17333	19.2898	3.09619	3.02719	1.69657	1.54551
RR26	531.753	448.687	337.897	392.89	365.817	21.1521	23.5399	45.0425	17.0778	46.6527
RR27	185.686	7.17	11.67	6.13333	9.65333	21.8013	3.83178	2.0378	0.80978	3.84348
RR28	38.0467	3.41333	4.13333	2.54667	10.17	3.97026	0.602891	1.1669	1.002	3.54121
RR29	67.7383	28.1	12.19	12.3967	13.3267	10.7302	9.61248	5.06964	9.16346	6.68116
RR30	184.776	2.44	1.99	3.55333	4.17333	28.0516	0.258908	0.170392	1.55778	1.54551
RR31	22.3194	11.5567	8.63333	8.56667	11.1733	3.90466	3.61936	3.09452	6.55626	5.50321
RR32	4.96833	2.44	1.99	1.84333	2.62667	1.21151	0.258908	0.170392	0.299462	0.593446
RR33	45.01	7.17	2.74667	13.8833	14.09	7.44657	3.83178	0.500178	3.87439	4.82022
